# Supplementary material for: Field evaluation of a novel semi-quantitative point-of-care diagnostic for G6PD deficiency in Indonesia
Source: PLoS One. 2024 Apr 30;19(4):e0301506. doi: 10.1371/journal.pone.0301506 (PMC11060553; doi:10.1371/journal.pone.0301506)
Supplement: S1 Data — (XLSX) [file pone.0301506.s005.xlsx]

## Sheet: DATA
PARTICIPANT_ID	AGE	SEX	ENROLLMENT_DATE	G6PD_SPECTRO_1	G6PD_SPECTRO_2	HB_HEMOCUE	G6PDHUM_F	G6PDHUM_V	G6PD_VARIANT
MLU 001	40	F	2022-11-25	10.62	10.33	13.3	N	N
MLU 002	32	M	2022-11-25	10.16	13	16	N	N
MLU 003	34	M	2022-11-25	6.42	7.11	18.1	N	N
MLU 004	46	F	2022-11-25	9.21	9.75	14.4	N	N
MLU 005	28	F	2022-11-25	12.4	11.9	13.5	N	N
MLU 006	30	F	2022-11-25	8.96	9.61	13.4	N	N
MLU 007	37	F	2022-11-25	14.02	14.71	12.7	N	N
MLU 008	35	F	2022-11-25	11.21	11.98	12.6	N	N
MLU 009	37	F	2022-11-25	10.77	11.63	12.4	N	N
MLU 010	33	F	2022-11-25	10.12	9.97	13.1	N	N
MLU 011	36	F	2022-11-25	10.8	10.59	13.8	N	N
MLU 012	27	F	2022-11-25	11.8	16.2	13.7	N	N
MLU 013	27	F	2022-11-25	10.1	12.51	11.6	N	N
MLU 014	27	M	2022-11-26	11.46	11.12	14.1	N	N
MLU 015	28	F	2022-11-26	2.33	1.92	14.1	N	N	Viangchan _hetero
MLU 016	33	F	2022-11-26	9.59	10.22	10.8	N	N
MLU 017	34	F	2022-11-26	12.8	11.67	12.7	N	N
MLU 018	42	F	2022-11-26	7.02	8.07	12	N	N
MLU 019	32	F	2022-11-26	10.76	11.05	13.4	N	N
MLU 020	10	M	2022-11-26	8.87	11.37	12	N	N
MLU 021	34	F	2022-11-26	10.41	9.6	11.9	N	N
MLU 022	32	F	2022-11-26	9.75	10.74	12.7	N	N
MLU 023	34	F	2022-11-26	10.39	9.89	13.5	N	N
MLU 024	42	F	2022-11-26	9.6	10.64	13.1	N	N
MLU 025	46	F	2022-11-26	9.39	10.46	13.6	N	N
MLU 027	31	F	2022-11-26	10.98	8.3	12.6	N	N
MLU 028	41	F	2022-11-27	11.45	8.63	12	N	N
MLU 029		M	2022-11-27	18.27	15.73	10.7	N	N
MLU 030	39	M	2022-11-27	17.05	15.09	14.3	N	N
MLU 031	13	M	2022-11-27	16.92	17.04	11.9	N	N
MLU 032	38	F	2022-11-27	9.28	8.34	12.3	N	N
MLU 033	29	F	2022-11-27	9.47	8.73	14.3	N	N
MLU 034	41	F	2022-11-27	10.34	10.47	14.6	N	N
MLU 035	37	F	2022-11-27	11.79	10.56	14.2	N	N
MLU 036	18	F	2022-11-27	11.74	11.46	13.6	N	N
MLU 038	34	M	2022-11-27	14.14	10.63	14.3	N	N
MLU 039	56	M	2022-11-27	6.52	4.56	13.8	N	N
MLU 040	17	M	2022-11-27	9.74	10.68	15.5	N	N
MLU 041	44	F	2022-11-27	13.18	12.42	12.7	N	N
MLU 042	62	M	2022-11-27	10.52	6.5	14.9	N	N
MLU 043	11	M	2022-11-27	15.79	7.9	12.5	N	N
MLU 044	47	M	2022-11-27	8.44	9.21	16.4	N	N
MLU 045	67	F	2022-11-28	17.95	18.61	11.7	N	N
MLU 046	10	F	2022-11-28	14.48	13.78	12.5	N	N
MLU 047	68	F	2022-11-28	9.17	13.99	13.4	N	N
MLU 048	32	F	2022-11-28	14.01	14.63	12.5	N	N
MLU 049	21	F	2022-11-28	12.95	12.27	14.2	N	N
MLU 050	38	M	2022-11-28	9.61	9.54	14.1	N	N
MLU 051	81	F	2022-11-28	13.05	13.34	13.2	N	N
MLU 052	57	F	2022-11-28	12.28	12.73	14.9	N	N
MLU 053	63	F	2022-11-28	10.03	8.63	13.9	N	N
MLU 054	40	M	2022-11-28	11.73	11.27	17	N	N
MLU 055	40	F	2022-11-28	11.73	11.51	13.2	N	N
MLU 056	27	F	2022-11-28	12.1	11.33	15.2	N	N
MLU 057	42	F	2022-11-28	12.29	12.22	14.1	N	N
MLU 058	34	F	2022-11-28	9.68	10.14	14.6	N	N
MLU 059	25	F	2022-11-28	16.92	11.42	13.9	N	N
MLU 060	45	F	2022-11-28	6.77	7.48	12.3	N	N	Not_identified
MLU 061	50	F	2022-11-28	9.91	10.75	12.6	N	N
MLU 062	50	F	2022-11-29	8.77	9.19	13.9	N	N
MLU 063	29	F	2022-11-29	13.0373	13.5972	12.1	N	N
MLU 064	54	F	2022-11-29	8.25302	8.37177	16.3	N	N
MLU 065	51	M	2022-11-29	10.9249	10.7467	16.3	N	N
MLU 066	35	F	2022-11-29	12.9275	13.5633	13.7	N	N
MLU 067	48	F	2022-11-29	15.5832	15.2552	11.8	N	N
MLU 068	21	M	2022-11-29	15.4131	15.0547	13.5	N	N
MLU 069	34	F	2022-11-29	10.3189	10.6394	15.1	N	N
MLU 070	40	F	2022-11-29	10.056	11.039	12.8	N	N
MLU 071	24	F	2022-11-29	11.5558	11.4114	13.4	N	N
MLU 072	58	F	2022-12-01	12.3243	11.417	12.8	N	N
MLU 073	49	F	2022-12-01	10.6458	10.7149	14	N	N
MLU 074	64	F	2022-12-01	9.93268	9.55066	15.2	N	N
MLU 075	48	F	2022-12-01	10.4354	11.277	11.5	N	N
MLU 076	26	F	2022-12-01	10.8778	11.4376	12.1	N	N
MLU 077			2022-12-01	10.9821	11.3253	14.1	N	N
MLU 078	61	F	2022-12-01	11.4218	11.5962	11.1	N	N
MLU 124	72	M	2022-12-03	8.84369	8.3431	11.6	N	N
MLU 125	33	F	2022-12-03	11.3285	11.0284	12.9	N	N
MLU 126	35	M	2022-12-03	10.6967	11.5881	15.2	N	N
MLU 127	27	M	2022-12-03	11.9961	12.5177	16.7	N	N
MLU 128	18	F	2022-12-03	10.6299	11.1059	12.2	N	N
MLU 129	39	F	2022-12-03	8.065	8.52586	12.6	N	N
MLU 130	34	M	2022-12-03	8.99992	8.75335	15.7	N	N
MLU 131	68	F	2022-12-03	14.7962	14.1448	10.4	N	N
MLU 132	14	F	2022-12-03	15.2645	15.1858	12.3	N	N
MLU 133	15	F	2022-12-03	14.2623	14.4321	11.4	N	N
MLU 134	39	M	2022-12-03	11.5312	10.7076	14.1	N	N
MLU 135	29	M	2022-12-05	11.9923	11.7819	13.8	N	N
MLU 136	58	F	2022-12-05	13.1121	12.7999	12.4	N	N
MLU 137	53	F	2022-12-05	11.5699	11.861	13.3	N	N
MLU 138	54	F	2022-12-05	12.904	12.904	9.9	N	N
MLU 139	53	F	2022-12-05	10.5355	10.7806	15.8	N	N
MLU 140	25	M	2022-12-05	9.45423	10.0137	17.3	N	N
MLU 141	27	M	2022-12-05	11.2151	11.7275	17	N	N
MLU 142	26	M	2022-12-06	12.1306	13.0587	14.6	N	N
MLU 143	29	M	2022-12-06	11.0342	11.6506	15.7	N	N
MLU 144	38	F	2022-12-07	11.5445	11.1297	14	N	N
MLU 145	38	M	2022-12-07	12.3591	12.4899	14.8	N	N
MLU 146	47	F	2022-12-07	14.6614	15.167	13.4	N	N
MLU 147	34	F	2022-12-07	10.4735	10.3409	14.6	N	N
MLU 148	56	M	2022-12-07	10.212	10.4122	14.5	N	N
MLU 149	43	M	2022-12-07	9.86901	10.1874	15.2	N	N
MLU 150		F	2022-12-15	10.5517	10.0812	14.4	N	N
MLU 151		F	2022-12-15	13.7365	13.2682	12.4	N	N
MLU 152		F	2022-12-15	14.139	13.156	12.8	N	N
MLU 153		M	2022-12-15	11.1297	11.9765	16	N	N
MLU 154		M	2022-12-15	10.8789	11.1615	13.7	N	N
MLU 155		F	2022-12-15	10.5383	9.82138	13.5	N	N
MLU 156		F	2022-12-15	7.27669	8.22266	13.3	N	N	Not_identified
MLU 157		M	2022-12-15	10.1551	9.678	14.2	N	N
MLU 158			2022-12-15	8.93354	8.79818	14.3	N	N
MLU 159		F	2022-12-15	12.2027	11.5715	13.8	N	N
MLU 160		F	2022-12-15	11.0512	11.3782	14.8	N	N
MLU 161		M	2022-12-15	9.79253	8.93354	16.9	N	N
MLU 162		M	2022-12-15	7.8287	7.95199	15.7	N	N
MLU 163		M	2022-12-15	8.58346	8.92911	16.8	N	N
MLU 164		F	2022-12-15	9.96907	9.8963	13.3	N	N
MLU 165		M	2022-12-15	14.1714	14.3096	14	N	N
MLU 166			2022-12-15	14.1022	14.7474	10.5	N	N
MLU 167		F	2022-12-15	14.9972	15.3666	13.1	N	N
MLU 168		F	2022-12-15	9.32219	9.17987	13.6	N	N
MLU 169		F	2022-12-15	10.5645	11.0817	13.1	N	N
MLU 170		M	2022-12-15	9.50414	9.85186	16.7	N	N
MLU 171		M	2022-12-15	12.904	12.0303	14.4	N	N
MLU 172		F	2022-12-15	8.58842	8.01159	15.1	N	N
MLU 173		F	2022-12-15	10.8877	10.5097	12.8	N	N
MLU 174		F	2022-12-16	11.5682	11.4926	12.8	N	N
MLU 175		F	2022-12-16	11.2783	11.7355	12.7	N	N
MLU 176		F	2022-12-16	10.0006	10.1296	15	N	N
MLU 177		M	2022-12-16	14.414	14.4827	14.1	N	N
MLU 178		F	2022-12-16	11.9114	12.8047	13	N	N
MLU 179		M	2022-12-16	12.4335	11.9631	14.4	N	N
MLU 180		F	2022-12-16	8.33383	8.33383	14.4	N	N
MLU 181	65	F	2023-01-09	3.92941	4.29325	13.3	N		Viangchan _hetero
MLU 182	30	F	2023-01-09	13.4417	13.0576	12.6	N
MLU 183	49	F	2023-01-18	1.10156	0.55078	12.3	N		Viangchan_homo
MLU 184	29	M	2023-01-13	2.11506	1.7305	15.1	N		Viangchan_hemi
MLU 185		F	2023-01-18	8.16796	7.75613	14.1	N
MLU 187		M	2023-02-01	1.65384	0.735038	15.8	I		Kaiping_hemi
MLU 188		F	2023-02-10	1.64732	2.47098	14.1	D		Viangchan_homo
MLU 189	23	F	2023-03-06	3.79675	4.02009	13	D		Not_identified
MLU 190	29	F	2023-03-06	7.32763	6.7746	13.1	N		Chatham_hetero
MLU 191	34	F	2023-03-06	9.53355	9.678	13.4	N
MLU 192	59	F	2023-03-08	6.9241	7.08146	12.3	N		Chatham_hetero
MLU 193	56	F	2023-03-24	5.51948	5.89753	12.8	N		Not_identified
MLU 194	20	M	2023-03-24	0.769113	0.512742	15.1	I		Not_identified
MLU 195	32	M	2023-03-24	0.413085	1.12123	16.4	N		Chatam_hemi
MLU 196	61	F	2023-05-22	6.86383	6.65791	14.1	I		Not_identified
MLU 197	43	F	2023-05-18	12.9341	13.6577	10.7	N
MLU 198	48	F	2023-05-22	8.02081	7.95452	14.6	N
MLU 199	37	M	2023-05-26	1.87695	1.2904	16.5	N		Kaiping_hemi
MLU 200	74	F	2023-05-26	6.94291	7.08317	13.8	N		Viangchan_hetero
MLU 201	9	M	2023-07-04	10.4122	10.6124	14.5	N
MLU 202	11	M	2023-07-04	10.1266	10.4471	15.1	N
MLU 203	47	F	2023-07-05	9.16863	9.04129	15.2	N
MLU 204	72	F	2023-07-05	9.98524	9.98524	12.6	N
MLU 205	67	M	2023-07-04	1.12689	0.596589	14.6	N		Viangchan_hemi
MLU 206	18	M	2023-07-04	9.87286	9.74295	14.9	N
MLU 207	53	F	2023-07-04	7.47199	7.18734	13.6	N		Not_identified
MLU 208	13	M	2023-07-04	0.329184	0.329184	14.7	N		Not_identified
MLU 209	23	F	2023-07-07	6.62981	6.70602	12.7	N		Not_identified

## Sheet: DATA DICTIONARY
Field Name	Description
PARTICIPANT_ID	Unique participant ID
AGE	Participant age in years
SEX	Sex of participant; F = Female; M = Male
ENROLLMENT_DATE	Date of visit (DD/MM/YYYY)
G6PD_SPECTRO_1	1st G6PD spectrophotometry reading from venous blood in U/g Hb
G6PD_SPECTRO_2	2nd G6PD spectrophotometry reading from venous blood in U/g Hb
HB_HEMOCUE	Hb Hemocue reading from venous blood in g/dL
G6PDHUM_F	Humasis RDT result from fingerprick blood; N = Normal; I = Intermediate; D = Deficient
G6PDHUM_V	Humasis RDT result from venous blood; N = Normal; I = Intermediate; D = Deficient; empty cell = not tested
G6PD_VARIANT	G6PD variant identified through PCR-RFLP; homo = homozygous; hetero = heterozygous; hemi = hemizygous; Not_identified = no variant from the employed PCR-RFLP was identified; empty cell = not genotyped
